# Supplementary material for: Clinical Application of Cell-Based Approaches in Maxillary Sinus Floor Augmentation: A Systematic Review and Meta-Analysis
Source: Bioengineering (Basel). 2025 Nov 5;12(11):1209. doi: 10.3390/bioengineering12111209 (PMC12650367; doi:10.3390/bioengineering12111209)
Supplement: Supplementary file 1 [file bioengineering-12-01209-s001.zip]

Archive with 1 entries (1 files):
- bioengineering-3936402-supplementary.pdf
